# Supplementary material for: Eco-Friendly Solar-Powered H2 Generation from Plastic Waste Using Earth-Abundant Cu-Doped ZnS Catalysts
Source: Nanomaterials (Basel). 2025 Aug 26;15(17):1311. doi: 10.3390/nano15171311 (PMC12430214; doi:10.3390/nano15171311)
Supplement: Supplementary file 1 [file nanomaterials-15-01311-s001.zip]

Archive with 1 entries (1 files):
- nanomaterials-3823626-supplementary.pdf
